# Supplementary material for: Royal Jelly Protects against Epidermal Stress through Upregulation of the NQO1 Expression
Source: Int J Mol Sci. 2021 Nov 30;22(23):12973. doi: 10.3390/ijms222312973 (PMC8657709; doi:10.3390/ijms222312973)
Supplement: Supplementary file 1 [file ijms-22-12973-s001.zip]

Archive with 1 entries (1 files):
- ijms-1476870-supplementary.pdf
